# Supplementary material for: The OncoFinder algorithm for minimizing the errors introduced by the high-throughput methods of transcriptome analysis
Source: Front Mol Biosci. 2014 Aug 26;1:8. doi: 10.3389/fmolb.2014.00008 (PMC4428387; doi:10.3389/fmolb.2014.00008)
Supplement: Supplementary file 1 [file DataSheet1.XLSX]

## Sheet: GSE36244
Pathway name	24h_rep1_Microarray_data	24h_rep2_Microarray_data	24h_rep1_NGS_data	24h_rep2_NGS_data
AHR_Pathway	-0.79	-0.64	13.62	10.79
AKT_Pathway	4.54	6.76	409.15	329.74
Androgen_receptor_Pathway	1.32	5.94	292.23	151.29
ATM_Pathway	3.5	3.44	38.97	39.19
Brca1_as_a_transcription_regulator_effect	2.65	2.81	6.66	4.75
BRCA1_Pathway	-1.68	-2.39	61.77	33.22
cAMP_Pathway	4.11	2.87	429.47	269.45
Caspase_Cascade	-1.25	-2.57	-247.62	-177.31
CD40_Pathway	0.09	-0.06	56.17	41.53
Cellular_Anti-Apoptosis_Pathway	1.32	3.69	198.41	126.02
Chemokine_Pathway	1.3	3.04	233.34	137.52
Chromatin_Pathway	0	0	19.08	12.56
Circadian_Pathway	0	0	-1.89	-0.59
CREB_Pathway	1.12	1.21	367.62	205.6
Cytokine_Network_Pathway	0.48	0	20.86	28.7
DNA-damage-induced_apoptosis_effect	0	0	21.75	19.14
DNA-damage-induced_responses_effect	0	0	10.56	13.71
DNA_Repair_Mechanisms_Pathway	1.08	1.85	43.54	6.35
EGFR1_Pathway	0.65	2.52	129.3	83.88
ErbB_Family_Pathway	1.33	3.45	95.4	78.98
ERK_Signaling_Pathway	2.08	3.4	561.99	397.86
Erythropoeitin_Pathway	-0.62	1.14	229.39	127.71
Estrogen_Pathway	3.64	5.74	327.53	238
Fas_m_Signaling_Pathway	0.65	-0.05	36.32	23.75
Fas_p_Signaling_Pathway	1.24	1.08	21.71	22.07
FLT3_Signaling_Pathway	1.18	1.61	70.08	46.93
G-protein_signaling_Cross-talk_between_Ras-family_GTPases	0.52	0.54	32.05	182.07
Glucocorticoid_Receptor_Pathway	4.37	4.26	202.03	267.94
GPCR_Pathway	2.22	4.99	413.36	18.69
Growth_Hormone_Pathway	1.21	1.86	88.72	48.31
GSK3_Pathway	4.7	7.4	281.52	187.69
Hedgehog _Pathway	0	-0.41	16.73	10.43
HGF_Pathway	-0.75	0.85	93.7	73.71
HIF1Alpha_Pathway	-0.12	0.22	70.5	47.36
Hypoxia-induced_EMT_in_cancer_and_fibrosis_3	0	0	9.9	5.54
Hypoxia-induced_EMT_in_cancer_and_fibrosis_4	0	0	9.9	5.54
Hypoxia-induced_EMT_in_cancer_and_fibrosis_5	0	0	9.9	5.54
Hypoxia-induced_EMT_in_cancer_and_fibrosis_6	0	0	9.9	5.54
IGF1R_Signaling_Pathway	2.27	1.36	185.15	95.52
IL_10_Pathway	-0.2	1.03	39.56	43.48
IL_2_Pathway	-2.2	1.05	179.01	131.45
IL_6_Pathway	4.26	3.76	51.11	84.72
ILK_Pathway	-0.14	3.26	512.62	327.49
Integrin_SIgnaling_Pathway	-4.49	-2.26	272.53	182.68
Interactions Report	0	0	6.22	2.28
Interferon_Pathway	0.09	-1.1	94.12	60.44
IP3_Pathway	0.96	0.79	210.31	115.61
JAK_mStat_Pathway	0	0	13.35	8.98
JNK_Pathway	5.04	5.22	369.82	295.38
Mab_targets	0.6	0	15.46	7.9
MAPK_Family_Pathway	3.56	3.62	321.82	255.03
MAPK_Signaling _Pathway	-3.05	0.11	602.62	399.12
Mismatch_repair_effect	0.27	0.3	20.39	13.37
Mismatch_Repair_Pathway	-0.41	0.02	30.99	18.26
Mitochondrial_Apopotosis_m_Pathway	0.98	-3.31	-151.42	-100.66
mTOR_Pathway	4.88	4.9	258.95	185.89
NGF_m_Pathway	0	0	21.6	15.7
NGF_p_Pathway	2.59	2.03	85.12	61.14
NHEJ_mechanisms_of_DSBs_repair_effect	0	0	24	14.27
Notch_Pathway	0	0	25.34	19.84
Nucleotide_excision_repair_effect	1.27	2.29	32.38	27.3
p38_m_Signaling_Pathway	10.56	10.36	526.63	404.65
p38_p_Signaling_Pathway	11.07	11.64	529.39	406.99
p53_Signaling_m_Pathway	4.45	5.01	16.61	33.75
PAK_Pathway	1.38	2.62	291.09	233.53
PPAR_Pathway	-0.97	0.67	127.72	95.97
PTEN_Pathway	-3.18	-3.01	-70.12	-51.58
RANK_Signaling_in_Osteoclast_Pathway	0.37	2.39	93.18	71.71
RAS_Pathway	-0.37	1.26	382.02	209.35
Regulation_of_telomere_length_and_cellular_immortalization_effect	-0.51	0	17.3	12.85
RNA_Polymerase_II_Complex_Pathway	1.56	-0.16	75.25	58.22
Sister_chromatid_cohesion_effect	-0.01	-0.13	19.85	12.28
SMAD_m_Pathway	1.57	4.77	-40.08	-20.38
SMAD_p_Pathway	1.57	4.77	-40.08	-20.38
Spindle_assembly_and_chromosome_separation_effect	-0.45	-0.5	11.47	6.95
Start_of_DNA_replication_in_early_S_phase_effect	-1.12	-1.4	39.95	22.88
STAT3_Pathway	7.48	7.09	237.4	208.94
Test Pathway	0	0	8.27	-1.59
test_15	0	0	9.9	5.54
TGF_beta_Pathway	0	0	11.63	11.96
TNF_m_Pathway	0.46	0	13.96	12.24
TNF_p_Pathway	-0.87	0.65	16.13	12.95
TRAF_m_Pathway	0.46	0	10.48	7.88
TRAF_p_Pathway	-0.74	1.31	74.15	88.42
Transcription_of_mRNA_Pathway	1.56	-0.16	63.79	50.15
Transition_and_termination_of_DNA_replication_effect	0.53	0.73	13.04	7.48
Translation_Regulation_of_EIF4F_activity	-0.55	-0.12	64.12	49.83
Ubiquitin_Proteasome_Pathway	-0.23	-0.02	173.67	120.11
VEGF_Pathway	2.33	2.26	85.88	58.26
Wnt_Pathway	-1.27	-1.75	336.66	217.75

## Sheet: GSE45888
Pathway name	5 µM of 5-Aza rep1 microarray data	5 µM of 5-Aza rep2 microarray data	5 µM of 5-Aza rep3 microarray data	5 µM of 5-Aza rep1 NGS data	5 µM of 5-Aza rep2 NGS data	5 µM of 5-Aza rep3 NGS data										5_rep1_seq
AHR_Pathway	0	0.15	0.77	-1.13	8.2	0.25										-1.13
AKT_Pathway	17.13	13.87	12.16	768.26	831.74	783.58										768.26
Androgen_receptor_Pathway	4.69	5.23	4.4	210.75	290.88	304.66										210.75
ATM_Pathway	2.55	1.5	3.09	14.74	16.6	20										14.74
Brca1_as_a_transcription_regulator_effect	5	5.76	4.89	-12.06	-15.09	3.17										-12.06
BRCA1_Pathway	9.44	8.79	7.03	7.25	30.23	22.84										7.25
cAMP_Pathway	15.3	12.93	7.32	583.92	609.3	487.78										583.92
Caspase_Cascade	-12.25	-9.48	-10.4	-153.46	-211.47	-199.65										-153.46
CD40_Pathway	0.49	-1.28	-3.07	8.23	29.81	31.41										8.23
Cellular_Anti-Apoptosis_Pathway	11.97	8.26	10.77	189.35	224.29	212.84										189.35
Chemokine_Pathway	8.4	9.56	7.33	239.3	251.43	302.52										239.3
Chromatin_Pathway	3.17	3.48	2.92	2.15	14.55	5.97										2.15
Circadian_Pathway	0.29	0.3	0.17	1.68	0.92	1.08										1.68
CREB_Pathway	8.95	7.25	2.63	340.63	370.25	382.61										340.63
Cytokine_Network_Pathway	1.72	1.92	1.43	104.3	102.91	58.6										104.3
DNA-damage-induced_apoptosis_effect	3.44	3.33	2.31	4.25	5.12	6.51										4.25
DNA-damage-induced_responses_effect	0.43	0.65	0.82	0.32	0.9	1.63										0.32
DNA_Repair_Mechanisms_Pathway	8.61	7.28	6.24	8.39	2.59	16.7										8.39
EGFR1_Pathway	1.86	3.68	5.14	32.3	56.53	59.81										32.3
ErbB_Family_Pathway	3.97	4.17	3.1	14.85	26.67	49.31										14.85
ERK_Signaling_Pathway	26.65	29.08	27.42	940.27	1020.86	1053.89										940.27
Erythropoeitin_Pathway	4.87	4.54	2.07	78.35	75.57	47.7										78.35
Estrogen_Pathway	10.51	7.02	2.79	257.61	360.86	290.54										257.61
Fas_m_Signaling_Pathway	-3.44	-1.92	-1.41	5.93	2.01	1.87										5.93
Fas_p_Signaling_Pathway	-1.03	0.46	-0.48	-1.15	0.81	-0.32										-1.15
FLT3_Signaling_Pathway	1.73	1.06	0.5	13.62	31.7	30.51										13.62
G-protein_signaling_Cross-talk_between_Ras-family_GTPases	-1.75	-0.45	-0.45	9.7	13.26	13.01										9.7
Glucocorticoid_Receptor_Pathway	13.67	16.47	15.04	261.12	303.54	255.81										261.12
GPCR_Pathway	8.76	4.19	-0.17	320.1	373.87	333.48										320.1
Growth_Hormone_Pathway	2.15	0.22	0.24	28.65	51.07	62.92										28.65
GSK3_Pathway	7.93	4.64	1.23	455.17	472.06	362.73										455.17
Hedgehog _Pathway	0.47	-0.01	-0.05	18.62	25.66	20.48										18.62
HGF_Pathway	-0.5	0.47	1.38	57.85	47.23	77.51										57.85
HIF1Alpha_Pathway	2.74	1.48	1.04	45.19	47.77	49.34										45.19
Hypoxia-induced_EMT_in_cancer_and_fibrosis_3	0	0.54	0.96	2.88	13.95	5.12										2.88
Hypoxia-induced_EMT_in_cancer_and_fibrosis_4	0	0.54	0.96	2.88	13.95	5.12										2.88
Hypoxia-induced_EMT_in_cancer_and_fibrosis_5	0	0.54	0.96	2.88	13.95	5.12										2.88
Hypoxia-induced_EMT_in_cancer_and_fibrosis_6	0	0.54	0.96	2.88	13.95	5.12										2.88
IGF1R_Signaling_Pathway	2.3	3.26	2.01	53.35	86.1	104.26										53.35
IL_10_Pathway	2.17	0.27	-0.38	44.37	74.08	36.8										44.37
IL_2_Pathway	3.57	3.77	4.1	77.66	103.4	64.2										77.66
IL_6_Pathway	8.57	12.16	14	226.86	247.31	282.51										226.86
ILK_Pathway	23.72	21.53	23.69	798.29	785.3	757.93										798.29
Integrin_SIgnaling_Pathway	8.22	6.32	6.78	303.24	325.47	374.88										303.24
Interactions Report	0	0.54	0.96	1.02	11.42	1.61										1.02
Interferon_Pathway	0.04	-1.12	-0.86	56.72	76.88	56.59										56.72
IP3_Pathway	2.16	4.1	-1.23	198.9	204.12	195.04										198.9
JAK_mStat_Pathway	0.81	0.89	0.57	0.57	0.78	1.38										0.57
JNK_Pathway	17.31	15.37	10.93	387.03	478.73	414.98										387.03
Mab_targets	0	0	0	46.95	78.76	62.72										46.95
MAPK_Family_Pathway	10.17	8.18	6.11	329.88	387.64	301.92										329.88
MAPK_Signaling _Pathway	27.31	24.75	17.76	610.69	698.75	728.17										610.69
Mismatch_repair_effect	1.84	1.84	2.06	1.68	2.93	2.88										1.68
Mismatch_Repair_Pathway	4.77	4.68	5.71	2.12	4.56	6.37										2.12
Mitochondrial_Apopotosis_m_Pathway	-5.87	-2.01	-4.93	-204.85	-222.47	-187.82										-204.85
mTOR_Pathway	6.03	3.15	5.36	219.02	239.62	215.03										219.02
NGF_m_Pathway	-0.79	-1.4	-1.59	2.16	2.5	4.41										2.16
NGF_p_Pathway	-0.61	-2.05	-1.14	13.19	34.65	23.22										13.19
NHEJ_mechanisms_of_DSBs_repair_effect	2.18	2.48	3.16	-0.4	1.66	2.45										-0.4
Notch_Pathway	0.94	0	0.44	1.23	-1.08	0.7										1.23
Nucleotide_excision_repair_effect	3.7	3.97	0.89	-0.18	2.91	2.58										-0.18
p38_m_Signaling_Pathway	23.67	22.04	16.61	851.74	866.86	833.56										851.74
p38_p_Signaling_Pathway	23.67	22.04	16.61	865.17	879.7	836.42										865.17
p53_Signaling_m_Pathway	2.22	3.73	4.85	33.37	18.38	6.44										33.37
PAK_Pathway	14.61	15.99	18.61	648.94	635.49	599.02										648.94
PPAR_Pathway	3.68	2.73	2.08	191.94	186.9	175.28										191.94
PTEN_Pathway	-2.64	-1.02	-1	-15.91	-23.3	-15.85										-15.91
RANK_Signaling_in_Osteoclast_Pathway	1.12	0.26	-1.48	19.42	31.66	28.63										19.42
RAS_Pathway	0.61	3.25	-3.76	282.26	374.51	342.9										282.26
Regulation_of_telomere_length_and_cellular_immortalization_effect	-1.52	-1.72	-1.09	8.36	10.58	2.17										8.36
RNA_Polymerase_II_Complex_Pathway	2.62	2.29	1.34	1.17	15.48	5.93										1.17
Sister_chromatid_cohesion_effect	-1.24	-0.95	-0.25	-2.16	9.97	2										-2.16
SMAD_m_Pathway	3.36	5.19	4.92	36.44	23.5	38.24										36.44
SMAD_p_Pathway	3.36	5.19	4.92	36.44	23.5	38.24										36.44
Spindle_assembly_and_chromosome_separation_effect	2.61	0.69	3.09	1.32	-1.49	0.92										1.32
Start_of_DNA_replication_in_early_S_phase_effect	8.26	7.18	10.34	9.06	10.07	14.58										9.06
STAT3_Pathway	9.14	10.13	9.19	584.45	555.08	586										584.45
Test Pathway	0	0.54	2.29	3.05	54.78	5.76										3.05
test_15	0	0.54	0.96	2.88	13.95	5.12										2.88
TGF_beta_Pathway	0	0	0	15	16.42	13.27										15
TNF_m_Pathway	-1.89	-1.25	-0.54	7.94	10.78	1.73										7.94
TNF_p_Pathway	1.1	2.86	3.04	-0.76	2.68	2.98										-0.76
TRAF_m_Pathway	-0.29	-1.13	-1.4	-1.89	-1.16	-0.61										-1.89
TRAF_p_Pathway	-1.42	-1.63	-2.08	101.25	133.46	129.04										101.25
Transcription_of_mRNA_Pathway	2.2	1.78	2.07	2.91	16	6.53										2.91
Transition_and_termination_of_DNA_replication_effect	-0.22	-0.01	2.11	-5.73	-11.92	-12.22										-5.73
Translation_Regulation_of_EIF4F_activity	0.46	1.02	0.37	4.48	7.9	11.24										4.48
Ubiquitin_Proteasome_Pathway	1.97	2.58	2.29	25.07	34	55.51										25.07
VEGF_Pathway	2.33	1.07	1.71	19.71	36.3	34.33										19.71
Wnt_Pathway	-0.53	2.1	-1.41	206.78	224.1	194.22										206.78

## Sheet: GSE37765
Pathway name	P1 microarray data	P3 microarray data	P4 microarray data	P5 microarray data	P8 microarray data	P1 NGS data	P3 NGS data	P4 NGS data	P5 NGS data	P8 NGS data
AHR_Pathway	-0.69	-0.99	0.06	-1.19	-1.74	0.4	4.72	1.68	-0.38	2.34
AKT_Pathway	-8.15	-9.71	-5.53	-1.11	-6.88	-492.92	-474.25	-503.12	-416.35	-718.96
Androgen_receptor_Pathway	-6.77	-7.89	-3.57	-3.24	-5.5	-97.86	-204.11	-257	-230.82	-406.05
ATM_Pathway	-1.92	-1.73	-0.91	-0.95	-1.22	1.57	-0.9	-2.46	-0.41	-9.59
Brca1_as_a_transcription_regulator_effect	-1.12	-2.03	0	-0.95	-0.48	8.88	0.8	6.5	0.27	6.65
BRCA1_Pathway	-2.16	-2.49	-1.28	-2.21	-0.82	16.53	21.47	4.14	11.88	13.02
cAMP_Pathway	-3.78	-8.35	-3.13	-2.01	-12.2	-227.74	-299.92	-410.36	-291.64	-728.55
Caspase_Cascade	4.46	3.63	3.87	2.1	5.38	98.91	148.83	201.74	170.63	296.52
CD40_Pathway	-1.93	-2.42	-1.04	-1.69	-1.82	-3.06	1.77	-23.12	3.44	-28.35
Cellular_Anti-Apoptosis_Pathway	-5.6	-3.17	-1.2	0.95	-3.36	-145.76	-169.65	-187.32	-155.73	-311.68
Chemokine_Pathway	-10.16	-8.69	-3.01	-3.79	-8.34	-137.29	-62	-173.29	-103.87	-175.65
Chromatin_Pathway	-0.85	-1.19	-0.22	-0.73	-0.73	5.59	3.52	2.52	2.81	2.38
Circadian_Pathway	0.06	-0.27	-0.21	-0.31	-0.45	2.18	-1.26	-0.23	-0.87	-3.69
CREB_Pathway	-7.03	-7.09	-3.08	-1.35	-6.38	-158.11	-279.27	-380.91	-337.65	-561.13
Cytokine_Network_Pathway	0.03	-0.5	0.07	-0.55	0.7	-108.09	-139.5	-143.16	-113.41	-113.14
DNA-damage-induced_apoptosis_effect	-0.98	-1.54	-0.53	-1.22	-0.46	8.36	8.17	4.69	8.31	4.76
DNA-damage-induced_responses_effect	-0.68	-1.11	-0.26	-0.81	-0.21	4.85	5.19	3.39	4.08	4.08
DNA_Repair_Mechanisms_Pathway	-1.16	-0.78	-0.01	0.16	-0.72	18.32	14.51	13.4	12.1	11.96
EGFR1_Pathway	-4.3	-5.03	-2.1	-2.87	-4.29	-6.05	-0.54	-9.27	-10.01	-14.47
ErbB_Family_Pathway	-3.2	-4.54	-1.43	-2.22	-2.56	-12.5	-3.27	-9.58	-31.37	-14.21
ERK_Signaling_Pathway	-11.62	-10.77	-5.46	0.45	-13.44	-526.04	-463.23	-562.18	-467.35	-853.62
Erythropoeitin_Pathway	-5.72	-7.26	-4.18	-6.02	-6.55	-23.91	5.06	-47.99	-40.28	-79.06
Estrogen_Pathway	-10.23	-10.44	-4.85	-4.94	-7.68	-130.95	-182.26	-202.32	-186.77	-376.12
Fas_m_Signaling_Pathway	-0.85	-0.72	0.97	-0.37	-1.39	6.05	6.63	0.46	2.1	3.51
Fas_p_Signaling_Pathway	-1	-0.95	-0.45	-0.38	-0.63	0.46	0.3	0.57	2.81	-0.7
FLT3_Signaling_Pathway	-2.49	-4.43	-1.54	-2.62	-2.8	-5.1	-1.13	-23.36	0.26	-36.63
G-protein_signaling_Cross-talk_between_Ras-family_GTPases	-0.7	-1.24	0.08	-0.97	-1.04	-4.53	-1.92	-3.07	-1.62	-3.54
Glucocorticoid_Receptor_Pathway	-4.71	-6.47	-2.37	-3.96	-3.99	-162.21	-149.28	-172.97	-126.1	-199.57
GPCR_Pathway	-11.94	-11.04	-4.95	-5.07	-12.18	-212.78	-208.64	-260.55	-205.2	-404.68
Growth_Hormone_Pathway	-0.51	-2.22	-1.1	-1.18	-0.56	-7.69	-20.16	-25.11	-2	-64.57
GSK3_Pathway	-4.27	-4.39	-1.98	1.02	-0.62	-199.98	-266.6	-276.36	-206.7	-537.79
Hedgehog _Pathway	0.69	0.34	0.44	-0.03	-0.26	-5.93	-6.04	-7.62	-3.12	-16.96
HGF_Pathway	-1.23	-3.92	-0.75	-2.4	-2.87	-19.62	-4.7	-13.1	-2.06	-14.77
HIF1Alpha_Pathway	-2.44	-3.22	0.23	-3.33	-3.39	-20.33	-15.98	-21.7	-19.66	-26.19
Hypoxia-induced_EMT_in_cancer_and_fibrosis_3	-0.34	-0.17	-0.06	-0.09	0.16	-3.9	-2.57	-1.47	1.09	-7.85
Hypoxia-induced_EMT_in_cancer_and_fibrosis_4	-0.34	-0.17	-0.06	-0.09	0.16	-3.9	-2.57	-1.47	1.09	-7.85
Hypoxia-induced_EMT_in_cancer_and_fibrosis_5	-0.34	-0.17	-0.06	-0.09	0.16	-3.9	-2.57	-1.47	1.09	-7.85
Hypoxia-induced_EMT_in_cancer_and_fibrosis_6	-0.34	-0.17	-0.06	-0.09	0.16	-3.9	-2.57	-1.47	1.09	-7.85
IGF1R_Signaling_Pathway	-5.15	-7.27	-2.3	-3.67	-5.75	-54.91	-35.21	-87.75	-52.84	-133.84
IL_10_Pathway	-0.15	-1.62	-0.19	-1.47	-1.51	-19.35	-9.35	-28.9	-3.56	-36.09
IL_2_Pathway	-3.27	-7.41	-1.58	-4.89	-11.9	-71.42	-27.15	-70.04	-56.39	-131.52
IL_6_Pathway	-2.2	-3.74	-1	-1.08	-0.6	-190.68	-181.7	-216.69	-161.43	-259.63
ILK_Pathway	-8.45	-8.66	-4.69	-0.14	-11.97	-406.93	-256.78	-409.26	-330.83	-753.76
Integrin_SIgnaling_Pathway	-5.27	-6.46	-3.57	-2.18	-10.19	-91.66	-22.66	-77.59	-93.86	-159.08
Interactions Report	-0.22	0.23	0.04	-0.1	0.03	-1.87	-1.33	-0.36	1.23	-3.58
Interferon_Pathway	-3.44	-2.81	-1.57	-1.88	-3.83	-186.97	-137.98	-224.34	-131.3	-168.66
IP3_Pathway	-5.85	-5.1	-1.72	-1.76	-4.75	-88.08	-102.24	-218.38	-91.82	-252.41
JAK_mStat_Pathway	-0.86	-0.73	-0.17	-0.75	-0.85	-0.26	0.96	0.87	2.41	0.16
JNK_Pathway	-10.62	-9.57	-4.72	-3.21	-8.42	-260.6	-258.75	-286.49	-242.34	-464.26
Mab_targets	0.19	-0.35	0.77	1.1	-1.63	-17.21	-9.91	-1.32	10.03	-5.64
MAPK_Family_Pathway	-9.96	-11.29	-4.05	-5.65	-8.52	-360.46	-288.13	-433.4	-226.46	-422.84
MAPK_Signaling _Pathway	-12.17	-11.22	-6.57	-2	-15.97	-246.72	-233.01	-319.78	-266.88	-589.23
Mismatch_repair_effect	0.07	-1.07	-0.25	-1.35	-0.52	7.99	5.26	4.11	4.42	6.76
Mismatch_Repair_Pathway	-0.42	-1.65	-0.41	-1.48	-0.71	8.53	24.71	5.78	25.49	25.32
Mitochondrial_Apopotosis_m_Pathway	3.99	2.14	2.95	0.56	1.75	145.46	132.44	133.85	112.62	236.7
mTOR_Pathway	-5.84	-8.35	-0.92	-3.53	-4.39	-126.55	-176.64	-158.99	-134.24	-284.69
NGF_m_Pathway	-1.2	-0.94	0.12	-0.29	-1.1	2.58	-1.72	1.81	-0.95	-1.81
NGF_p_Pathway	-2.93	-5.56	-1.56	-4.09	-3.95	-11.59	-10.28	-26.8	-4.62	-37.77
NHEJ_mechanisms_of_DSBs_repair_effect	-0.95	-1	-0.04	-1.21	-0.02	7.5	7.49	1.93	3.86	5.92
Notch_Pathway	-0.73	-0.46	-0.15	0.11	-0.76	-6.06	-2.13	-5.51	-0.56	-11.09
Nucleotide_excision_repair_effect	-0.34	-1.73	-0.34	-1.21	-0.52	6.8	0.97	5.76	5.38	5.03
p38_m_Signaling_Pathway	-15.74	-13.47	-7.13	-2.68	-13.59	-367.79	-388.54	-400.36	-341	-631.17
p38_p_Signaling_Pathway	-15.65	-13.58	-7.21	-3.01	-14.07	-386.02	-405.86	-417.97	-340.95	-648.24
p53_Signaling_m_Pathway	-1.24	-0.23	-0.24	0.32	-0.24	-9.6	-3.59	-3.61	-5.31	-4
PAK_Pathway	-8.79	-9.39	-5.79	-2.21	-6.32	-481.93	-364.95	-457.02	-439.54	-641.44
PPAR_Pathway	-0.84	-1.6	-0.42	0.99	-1.59	-104.67	-100.6	-104.84	-91.23	-167.64
PTEN_Pathway	1.56	3.35	0.32	2.8	2.77	6.23	1.91	24.5	1.46	33.19
RANK_Signaling_in_Osteoclast_Pathway	-3.64	-3.04	-1.42	-1.96	-2.34	-9.91	3.52	-27.09	3.23	-33.44
RAS_Pathway	-7.28	-10.71	-4.57	-4.88	-10.83	-33.58	-56.52	-117.23	-70.67	-246.44
Regulation_of_telomere_length_and_cellular_immortalization_effect	-0.79	0.15	-0.47	-0.85	-1.49	1.46	8.77	-0.13	1.23	-0.79
RNA_Polymerase_II_Complex_Pathway	-2.39	-4.34	-2.94	-4.03	-1.88	35.04	29.05	22.77	9.82	24.79
Sister_chromatid_cohesion_effect	-0.32	-1.36	0.48	-1.09	-0.53	3.77	-0.29	-0.36	1.21	3.76
SMAD_m_Pathway	1.02	2.47	2.63	2.81	0.89	-26.15	-40.1	-38.77	-25.95	-34.39
SMAD_p_Pathway	1.02	2.47	2.63	2.81	0.89	-26.15	-40.1	-38.77	-25.95	-34.39
Spindle_assembly_and_chromosome_separation_effect	-0.59	-1.27	-0.44	-1.15	-0.84	4.34	6.17	4.86	2.44	-0.43
Start_of_DNA_replication_in_early_S_phase_effect	-0.53	-1.34	-0.19	-1.14	-0.98	15.05	16.72	7.97	15.72	12.56
STAT3_Pathway	-7.25	-8.3	-4.64	-3.09	-5.63	-248.62	-197.39	-212.53	-172.79	-272.37
Test Pathway	-0.49	0.04	-0.27	0.46	0.35	-6.98	-4.02	-3.45	1.76	-12.29
test_15	-0.34	-0.17	-0.06	-0.09	0.16	-3.9	-2.57	-1.47	1.09	-7.85
TGF_beta_Pathway	-0.81	0.16	-0.2	0.5	0.07	0.21	0.87	-0.84	1.81	-3.3
TNF_m_Pathway	-0.4	-0.31	-0.04	-0.07	-0.78	-0.18	-2.54	-2.25	-0.8	0.25
TNF_p_Pathway	-0.02	-0.64	0.05	-0.05	-0.4	-0.26	-1.15	-1.95	-3.11	-3.37
TRAF_m_Pathway	-0.25	-0.19	-0.19	0.07	-0.44	1.87	1.44	0.45	1.33	1.09
TRAF_p_Pathway	-2.22	-2.75	-1.63	-1.04	-2.25	-12.89	0	-9.42	9.91	-7.23
Transcription_of_mRNA_Pathway	-1.51	-4.13	-2.4	-3.9	-1.86	34.94	26.8	22.65	8.68	24.57
Transition_and_termination_of_DNA_replication_effect	0.74	0.06	-0.11	0.06	0.17	3.01	1.69	3.81	5.31	3.6
Translation_Regulation_of_EIF4F_activity	-0.91	-3.25	0.45	-2.4	-2.03	1.56	3.41	2.99	2.86	-3.26
Ubiquitin_Proteasome_Pathway	-5.26	-9.62	-3.94	-9.42	-6.2	35.05	14.2	-4.69	-19.68	3.87
VEGF_Pathway	-1.7	-1.97	-2.01	-1.25	-3.39	-17.01	-4.25	-12.36	-1.12	-43.01
Wnt_Pathway	-8.2	-8.91	-4.2	-6.02	-5.97	-14.3	-57.36	-176.43	-56.38	-284.36
